# Supplementary material for: The bi-factor structure of the 17-item Hamilton Depression Rating Scale in persistent major depression; dimensional measurement of outcome
Source: PLoS One. 2020 Oct 26;15(10):e0241370. doi: 10.1371/journal.pone.0241370 (PMC7588071; doi:10.1371/journal.pone.0241370)
Supplement: S1 Data — (CSV) [file pone.0241370.s001.csv]

id	groupbaham	gender	age	agecategory	depmoodb	guiltb	suicideb	insomniaeab	insomniamidb	insomnialateb	workactivityb	retardationb	agitationb	anxietypsychb	anxietysomb	appetiteb	somaticsxb	sexualinterb	hypochondialb	weightlossb	insightb	depmood6	guilt6	suicide6	insomniaea6	insomniamid6	insomniala6	workactivity6	retardation6	agitation6	anxpsych6	anxsom6	appetite6	somaticsx6	sexint6	hyopchond6	weightloss6	insight6	depmood12	guilt12	suicide12	insomniaea12	insominamid12	insomniala12	workactivity12	retardation12	agitation12	anxpsych12	anxsom12
1	1	0	27	1	3	3	2	0	0	2	3	0	0	3	1	1	1	2	0	2	0	1	1	0	0	0	0	0	0	0	1	0	0	1	2	0	0	0	4	4	2	1	0	0	4	0	0	3	2
2	0	1	38	2	2	1	0	2	2	2	2	0	0	1	0	1	2	1	0	2	0	2	2	0	2	0	0	2	0	1	1	1	0	1	2	0	0	0	1	1	0	2	2	2	2	0	0	1	1
3	0	0	30	1	3	3	1	2	2	2	3	2	0	1	1	2	2	0	0	2	0	3	2	0	2	0	2	2	0	0	2	0	2	2	2	0	1	0	1	2	0	2	2	2	3	0	0	2	0
4	1	0	30	1	3	3	3	2	2	2	4	0	1	2	1	0	1	0	0	0	0	0	0	0	0	2	0	1	1	0	0	0	0	0	0	0	0	0	0	0	0	2	0	1	2	0	1	2	0
5	0	0	62	5	2	3	1	0	2	0	2	2	0	2	1	1	1	1	0	0	0	0	0	1	0	1	0	2	0	0	2	2	1	1	0	1	0	0	1	1	0	0	0	0	2	0	0	1	1
6	1	1	49	3	3	2	2	0	2	2	2	1	0	2	0	2	1	1	0	0	0	4	4	3	0	0	0	1	1	0	0	0	0	1	0	0	1	0	2	1	0	0	0	0	2	1	0	2	0
7	1	0	48	3	3	1	0	2	2	2	3	1	0	1	1	1	1	2	0	0	0	999	999	999	999	999	999	999	999	999	999	999	999	999	999	999	999	999	0	0	0	2	2	0	2	0	0	0	1
8	1	1	50	3	2	0	0	0	0	1	3	2	0	2	2	1	1	2	0	0	0	1	0	0	0	0	0	4	1	0	2	2	1	1	2	0	0	0	999	999	999	999	999	999	999	999	999	999	999
9	0	0	48	3	4	3	3	2	2	2	4	0	2	2	0	1	2	1	0	2	0	4	4	2	2	2	2	3	0	0	3	2	0	2	0	0	0	0	999	999	999	999	999	999	999	999	999	999	999
10	0	0	65	5	2	2	2	2	2	0	2	0	0	0	1	0	1	2	0	0	0	2	4	3	0	0	0	2	0	0	2	1	0	1	2	0	0	0	1	2	2	2	0	0	2	0	0	2	0
11	0	0	51	4	2	2	2	2	2	2	3	0	1	1	1	2	1	2	0	0	0	0	0	0	2	2	0	2	0	0	2	2	0	0	2	0	0	0	999	999	999	999	999	999	999	999	999	999	999
12	1	0	59	4	3	2	3	2	2	2	3	0	0	2	0	1	1	2	0	0	0	4	4	3	0	2	2	3	0	0	2	1	0	2	0	0	1	0	4	3	3	2	2	2	4	0	0	4	3
13	0	1	57	4	3	2	1	1	2	2	4	0	1	3	4	2	2	1	2	2	0	999	999	999	999	999	999	999	999	999	999	999	999	999	999	999	999	999	999	999	999	999	999	999	999	999	999	999	999
14	1	1	37	2	3	0	2	2	2	2	2	0	0	1	1	1	1	2	0	2	0	4	3	1	0	0	2	3	0	0	2	1	0	1	2	0	0	0	3	2	3	0	1	1	3	0	1	3	3
15	1	0	43	3	3	2	2	2	2	2	3	2	0	2	1	0	2	2	0	0	0	2	2	3	2	2	0	2	0	0	3	3	2	2	1	0	2	0	1	2	1	1	2	0	2	0	0	3	2
16	0	1	31	2	2	2	2	2	1	2	2	0	0	2	1	1	2	2	0	0	0	999	999	999	999	999	999	999	999	999	999	999	999	999	999	999	999	999	999	999	999	999	999	999	999	999	999	999	999
17	0	0	57	4	2	3	3	0	0	0	2	2	0	1	0	1	1	1	0	0	0	4	4	2	0	0	0	3	1	0	3	0	0	1	2	0	0	0	2	0	0	0	0	0	2	2	0	1	0
18	1	0	34	2	3	2	0	2	2	0	4	1	0	0	2	0	1	2	0	0	0	999	999	999	999	999	999	999	999	999	999	999	999	999	999	999	999	999	999	999	999	999	999	999	999	999	999	999	999
19	1	0	46	3	4	0	3	0	2	0	3	0	1	3	0	1	2	2	0	0	0	4	2	3	0	2	2	3	1	0	4	1	1	2	2	0	0	0	3	2	2	2	2	2	3	0	0	3	2
20	0	0	53	4	3	2	0	2	2	0	3	0	0	2	1	0	1	0	0	0	0	1	1	0	2	2	0	1	0	1	0	0	0	1	1	0	2	0	999	999	999	999	999	999	999	999	999	999	999
21	1	1	57	4	3	2	3	2	2	0	3	0	0	1	1	0	1	2	0	0	0	0	0	0	2	2	2	1	0	0	0	0	0	1	2	0	0	0	0	0	0	2	2	1	2	0	1	2	2
22	0	0	47	3	4	2	0	0	0	2	4	1	1	4	3	1	2	2	0	1	0	999	999	999	999	999	999	999	999	999	999	999	999	999	999	999	999	999	999	999	999	999	999	999	999	999	999	999	999
23	1	1	57	4	2	0	1	0	0	2	4	0	1	4	2	2	1	2	0	0	0	3	0	2	0	1	1	2	0	1	3	2	1	1	2	0	0	0	2	1	2	0	0	0	3	0	0	2	0
24	0	1	52	4	4	3	3	0	0	0	4	1	1	4	3	0	1	1	0	0	0	3	2	1	2	0	2	0	0	2	1	0	0	1	2	1	0	0	4	2	3	0	0	0	4	0	0	3	0
25	0	0	68	5	3	1	3	2	0	2	3	0	1	4	2	2	2	0	0	0	0	2	2	0	2	2	2	2	0	1	1	2	1	1	2	2	0	0	1	2	0	2	0	2	0	0	0	1	1
26	1	0	44	3	4	2	4	2	2	0	4	2	0	4	0	0	2	1	0	0	0	2	2	2	2	0	0	2	0	0	3	2	0	1	1	0	0	0	4	2	3	2	2	2	2	0	0	2	2
27	1	1	38	2	3	2	3	2	2	0	2	1	0	4	1	0	2	2	0	0	0	2	2	3	0	0	0	2	0	0	3	2	0	1	2	0	0	0	2	0	0	2	0	0	2	0	0	0	0
28	0	1	42	3	3	3	3	2	0	0	3	0	1	4	2	1	1	2	0	0	0	3	3	3	2	0	1	3	0	1	4	2	1	1	2	1	0	0	2	2	2	2	0	0	2	0	0	3	2
29	0	0	62	5	2	2	0	2	0	0	4	2	0	4	2	2	2	1	2	2	0	999	999	999	999	999	999	999	999	999	999	999	999	999	999	999	999	999	999	999	999	999	999	999	999	999	999	999	999
30	1	0	65	5	3	2	3	2	0	2	2	0	0	3	0	0	1	2	0	0	0	999	999	999	999	999	999	999	999	999	999	999	999	999	999	999	999	999	999	999	999	999	999	999	999	999	999	999	999
31	0	0	38	2	4	4	3	1	2	2	4	0	2	4	2	2	1	2	0	0	0	0	2	0	0	0	0	0	0	0	2	1	1	1	1	0	0	0	1	2	0	0	0	0	0	0	0	1	2
32	1	0	40	2	3	2	0	0	0	1	3	1	1	1	1	1	2	2	0	0	0	999	999	999	999	999	999	999	999	999	999	999	999	999	999	999	999	999	0	0	0	0	0	0	0	0	0	0	1
33	0	1	51	4	3	4	3	0	0	0	4	0	1	3	1	2	2	2	0	0	0	4	4	3	2	2	2	4	0	0	4	2	2	2	2	2	0	0	4	2	2	2	2	0	0	2	2	2	2
34	1	0	40	2	4	2	3	0	0	2	4	1	0	1	1	0	0	2	0	0	0	999	999	999	999	999	999	999	999	999	999	999	999	999	999	999	999	999	999	999	999	999	999	999	999	999	999	999	999
35	1	1	46	3	2	1	0	2	0	2	4	0	0	3	0	0	2	0	0	0	0	2	2	0	2	0	2	2	0	0	2	0	0	1	0	0	0	0	1	0	0	2	0	0	2	0	0	1	0
36	0	0	41	3	3	4	4	2	0	0	3	0	1	2	2	2	1	2	0	0	0	0	0	0	0	0	0	2	0	0	2	1	1	0	0	0	0	0	0	0	0	0	0	0	0	0	0	0	2
37	0	0	58	4	3	2	2	2	2	0	4	0	0	2	1	0	1	2	0	0	0	3	2	2	2	1	0	4	0	0	2	2	0	1	2	0	0	0	4	2	1	2	2	0	3	0	1	2	2
38	0	0	42	3	3	0	3	2	2	2	2	0	0	1	0	0	0	2	0	0	0	2	2	0	2	1	0	3	0	0	1	0	1	1	2	0	0	0	3	2	3	2	1	1	4	0	0	1	0
39	0	1	57	4	3	0	3	0	0	0	3	0	1	1	1	0	2	2	0	0	0	2	0	3	0	0	0	0	0	0	0	0	0	1	2	0	1	0	3	0	3	0	0	0	2	0	1	2	1
40	1	0	53	4	3	3	3	2	2	2	4	0	0	3	1	1	1	2	0	0	0	4	3	1	0	2	0	4	0	0	3	1	1	2	2	0	0	0	999	999	999	999	999	999	999	999	999	999	999
41	1	0	36	2	4	2	2	0	0	0	3	0	0	3	0	0	2	2	0	0	0	1	1	1	0	0	0	2	0	0	2	0	0	0	2	0	0	0	2	1	1	1	0	0	2	0	0	3	0
42	1	0	45	3	3	3	3	2	0	0	4	0	1	3	3	2	1	2	1	1	0	1	2	0	0	0	0	3	0	2	3	2	2	2	0	0	0	0	3	0	0	2	2	0	2	0	1	2	2
43	1	1	32	2	4	3	3	2	0	2	4	1	0	3	0	0	1	1	0	0	0	4	2	2	0	0	0	3	1	0	0	0	0	1	0	0	0	0	2	2	2	1	0	0	4	1	0	0	1
44	0	1	20	1	4	1	3	2	0	0	2	0	2	3	2	2	2	2	0	1	0	999	999	999	999	999	999	999	999	999	999	999	999	999	999	999	999	999	999	999	999	999	999	999	999	999	999	999	999
45	1	0	44	3	3	4	3	2	2	0	3	0	0	3	1	1	2	2	0	0	0	2	4	3	2	0	0	2	0	0	3	2	1	1	2	0	0	0	999	999	999	999	999	999	999	999	999	999	999
46	0	1	45	3	4	2	3	0	0	2	4	1	0	3	0	0	2	2	0	0	0	999	999	999	999	999	999	999	999	999	999	999	999	999	999	999	999	999	999	999	999	999	999	999	999	999	999	999	999
47	1	1	53	4	4	2	0	0	1	0	4	0	1	0	3	0	2	2	0	0	0	3	2	0	0	0	2	2	0	0	3	2	0	1	2	0	0	0	3	2	0	0	0	2	2	1	0	2	3
48	0	0	43	3	3	3	3	0	1	0	2	0	0	3	0	0	1	2	0	0	0	999	999	999	999	999	999	999	999	999	999	999	999	999	999	999	999	999	999	999	999	999	999	999	999	999	999	999	999
49	0	0	56	4	4	3	2	0	0	0	2	0	1	3	0	0	1	0	0	0	0	999	999	999	999	999	999	999	999	999	999	999	999	999	999	999	999	999	2	3	0	2	0	0	3	0	2	2	0
50	0	0	37	2	3	2	0	2	0	2	2	0	0	4	2	2	2	2	0	0	0	1	0	0	0	0	0	0	0	0	3	2	1	1	1	0	0	0	3	3	0	0	0	0	3	1	0	2	2
51	1	1	59	4	4	2	2	1	1	1	4	2	0	4	4	1	2	2	2	0	0	4	3	3	0	0	0	4	0	2	4	3	1	2	2	2	0	0	4	3	2	0	0	2	4	2	0	3	2
52	1	1	69	5	3	2	3	0	0	0	4	1	1	3	0	0	2	1	0	0	0	3	2	3	0	0	0	2	1	1	2	0	0	1	2	0	0	0	2	0	0	0	0	0	2	0	1	2	0
53	0	1	41	3	4	4	4	2	2	2	4	2	0	4	4	2	2	2	0	2	0	4	4	3	2	2	2	4	1	0	4	3	1	2	2	0	0	0	4	0	3	2	2	2	4	2	0	3	3
54	1	0	41	3	3	2	3	0	0	0	2	0	0	2	2	1	1	2	0	0	0	2	0	3	2	2	2	2	0	2	2	1	1	0	2	0	0	0	2	2	1	0	0	0	2	0	0	2	1
55	1	1	36	2	3	2	0	2	2	2	2	0	0	3	2	1	2	1	0	2	0	0	0	0	1	0	0	0	0	0	0	0	0	0	1	0	0	0	1	1	0	2	2	1	2	0	1	1	2
56	1	0	39	2	3	2	0	0	0	0	2	0	2	2	2	1	0	2	0	1	0	3	1	0	2	0	2	2	0	1	1	2	1	1	1	0	0	0	0	0	0	1	0	0	2	0	1	2	2
57	0	1	43	3	3	3	3	2	1	2	3	0	1	3	2	1	1	1	2	0	0	3	1	2	2	2	2	4	0	0	3	2	1	1	1	0	0	0	999	999	999	999	999	999	999	999	999	999	999
58	1	0	51	4	3	0	0	0	0	2	3	2	0	3	2	1	1	0	0	0	0	3	0	0	0	0	2	3	0	0	2	2	0	1	1	0	0	0	2	0	0	1	1	1	3	2	0	3	3
59	0	0	39	2	3	2	3	2	2	2	3	0	1	3	0	1	1	0	0	0	0	999	999	999	999	999	999	999	999	999	999	999	999	999	999	999	999	999	999	999	999	999	999	999	999	999	999	999	999
60	0	0	37	2	4	3	3	2	2	2	4	1	0	4	4	2	2	2	0	1	0	999	999	999	999	999	999	999	999	999	999	999	999	999	999	999	999	999	4	2	2	2	2	2	4	1	0	4	3
61	1	0	43	3	3	3	2	2	0	0	3	0	0	3	2	0	2	2	0	0	0	3	2	3	0	0	0	3	0	0	3	2	1	1	2	0	0	0	0	2	0	0	0	1	3	0	0	0	0
62	1	1	44	3	3	3	0	0	1	2	2	0	2	3	0	0	1	0	0	0	0	1	0	0	0	0	2	0	0	0	2	0	0	0	2	0	0	0	2	0	0	0	0	2	0	0	0	2	0
63	0	0	64	5	2	3	2	2	0	0	2	0	0	2	2	0	1	2	0	0	0	1	0	0	2	0	0	0	0	0	0	0	0	0	2	0	0	0	3	2	2	2	0	2	3	0	1	3	0
64	0	0	32	2	3	3	3	0	1	2	3	0	0	3	1	0	1	2	0	0	0	999	999	999	999	999	999	999	999	999	999	999	999	999	999	999	999	999	999	999	999	999	999	999	999	999	999	999	999
65	1	1	56	4	3	2	2	0	0	0	3	0	0	3	0	0	1	2	0	0	0	2	0	0	0	0	0	2	0	0	2	0	0	0	0	0	0	0	0	0	0	0	0	1	0	0	0	1	0
66	0	0	31	2	2	2	1	2	0	0	2	0	0	2	1	2	1	0	0	1	0	4	0	1	1	2	0	2	1	1	2	1	2	2	2	0	0	0	1	1	0	2	0	0	2	0	1	1	2
67	1	0	50	3	3	0	2	0	0	0	3	1	1	3	1	2	2	0	0	1	0	999	999	999	999	999	999	999	999	999	999	999	999	999	999	999	999	999	999	999	999	999	999	999	999	999	999	999	999
68	0	0	57	4	4	2	2	2	0	0	4	0	0	0	0	0	2	2	0	0	0	999	999	999	999	999	999	999	999	999	999	999	999	999	999	999	999	999	999	999	999	999	999	999	999	999	999	999	999
69	1	1	66	5	3	2	3	2	2	2	3	0	0	3	2	1	2	2	0	0	0	3	0	1	0	2	2	4	0	0	3	0	0	1	1	0	0	0	2	2	3	2	2	2	3	2	0	3	2
70	0	0	44	3	3	3	2	2	0	0	3	0	0	4	4	2	1	1	0	0	0	3	2	3	2	2	0	3	0	1	4	3	0	1	0	0	0	0	3	2	2	2	2	2	2	0	0	4	3
71	0	1	59	4	2	3	0	2	2	2	4	1	0	2	0	0	2	2	0	0	0	2	2	0	0	2	0	3	1	0	3	2	2	1	2	0	0	0	2	2	1	0	2	0	3	0	0	0	1
72	1	1	36	2	2	3	2	0	0	0	4	1	0	3	1	1	1	2	2	0	0	3	2	1	0	0	0	2	0	0	2	1	1	1	2	0	0	0	1	0	0	0	0	0	2	0	0	1	0
73	0	1	38	2	3	3	2	2	2	2	4	0	0	4	3	2	2	2	0	0	0	4	4	3	0	2	2	4	0	2	3	2	2	2	2	0	0	0	3	4	3	2	2	2	3	0	0	2	2
74	1	1	25	1	3	3	3	0	0	0	3	0	0	2	1	0	1	2	0	0	0	4	4	3	2	0	0	4	0	0	2	1	0	1	2	0	0	0	999	999	999	999	999	999	999	999	999	999	999
75	1	0	44	3	3	3	2	0	0	0	2	0	2	3	2	0	0	0	0	0	0	1	1	0	0	0	0	2	0	0	3	0	0	0	0	0	0	0	2	2	1	0	1	0	3	0	0	4	1
76	0	0	40	2	3	2	3	2	0	0	4	0	0	2	3	2	2	0	0	2	0	1	1	0	0	0	0	2	0	0	3	2	0	1	1	0	0	0	999	999	999	999	999	999	999	999	999	999	999
77	1	0	36	2	4	4	4	2	0	2	2	0	0	2	1	0	2	2	0	0	0	999	999	999	999	999	999	999	999	999	999	999	999	999	999	999	999	999	999	999	999	999	999	999	999	999	999	999	999
78	0	1	53	4	3	0	3	0	0	2	4	0	2	3	2	1	2	2	0	0	0	4	2	2	1	2	2	3	0	2	0	0	0	2	2	0	0	0	3	2	2	0	2	2	2	0	1	2	0
79	0	0	43	3	4	2	3	2	1	0	4	0	0	4	3	0	2	2	0	0	0	4	2	2	2	2	2	2	0	2	4	3	2	2	2	0	2	0	999	999	999	999	999	999	999	999	999	999	999
80	1	1	50	3	4	3	2	2	2	1	3	1	0	3	3	1	2	2	0	0	0	3	3	0	2	2	0	4	0	0	2	2	0	2	2	1	0	0	2	0	0	1	1	1	2	0	0	2	1
81	1	1	58	4	3	2	1	2	1	2	2	0	0	1	0	0	1	2	0	0	0	3	3	0	2	2	2	3	0	0	3	1	0	2	2	0	0	0	2	2	0	1	0	2	2	0	0	1	2
82	0	1	46	3	3	2	4	2	0	0	2	0	1	3	2	1	1	2	0	0	0	0	0	0	0	0	0	0	0	0	0	0	0	0	1	0	0	0	0	0	0	0	0	1	0	0	0	2	0
83	0	0	50	3	3	0	3	0	0	0	2	0	1	4	2	0	2	1	0	0	0	3	4	0	1	0	0	0	0	0	1	1	0	1	2	0	0	0	1	4	0	0	0	0	2	0	0	3	0
84	0	0	28	1	3	2	2	0	0	0	2	0	0	4	1	0	2	0	0	0	0	1	2	0	0	0	0	0	0	1	3	0	0	1	2	0	0	0	1	2	1	0	0	0	2	0	0	3	0
85	1	0	63	5	3	3	3	2	2	0	3	0	2	3	2	2	2	2	0	1	0	4	3	3	2	2	2	4	1	0	2	2	2	2	2	0	1	0	2	1	1	2	2	2	2	1	0	1	1
86	1	0	54	4	4	3	1	0	2	2	4	0	0	2	4	2	2	2	0	0	0	3	3	1	2	0	2	2	0	1	1	1	1	2	1	1	1	0	2	2	1	1	2	2	3	0	0	3	2
87	1	1	36	2	4	4	3	2	1	0	3	0	0	3	2	1	1	2	0	0	0	4	3	2	2	2	0	3	0	0	3	2	2	2	2	2	0	0	1	1	0	0	0	0	0	0	0	1	0
88	0	1	55	4	4	2	3	0	2	2	4	1	0	2	4	2	1	2	0	1	0	999	999	999	999	999	999	999	999	999	999	999	999	999	999	999	999	999	999	999	999	999	999	999	999	999	999	999	999
89	1	0	53	4	4	0	3	1	0	0	4	0	0	0	0	1	1	2	0	0	0	0	0	0	0	2	0	0	0	1	2	0	2	2	0	2	0	0	3	0	2	0	2	0	3	0	0	2	0
90	1	1	50	3	4	3	3	0	0	0	2	0	0	2	1	1	2	2	0	0	0	3	2	3	0	0	0	2	0	0	2	2	2	2	2	0	0	0	2	2	3	0	0	0	3	0	0	2	2
91	0	1	64	5	4	2	1	2	1	2	2	0	0	4	2	0	2	2	2	0	0	2	2	3	2	0	1	1	1	1	2	2	0	2	2	0	0	0	3	2	1	2	1	0	2	0	0	2	2
92	0	0	42	3	4	3	3	0	2	2	4	0	2	3	3	2	2	2	0	1	0	2	2	1	2	2	2	2	0	2	3	0	2	2	0	0	2	0	2	3	1	2	2	2	3	0	1	3	2
93	0	1	31	2	3	2	3	2	0	0	2	0	0	1	1	1	1	0	0	0	0	2	2	3	1	1	0	2	0	0	2	1	0	1	0	0	0	0	3	2	2	0	1	1	2	1	0	2	2
94	1	0	50	3	4	3	0	0	0	0	2	0	2	3	2	2	2	2	0	0	0	3	2	2	0	0	0	2	0	0	3	0	2	0	2	0	0	0	2	2	0	1	0	0	2	1	0	2	1
95	0	0	52	4	3	4	2	0	1	2	4	0	0	4	2	0	1	2	0	0	0	4	2	2	2	1	2	4	1	0	4	3	2	2	2	0	0	0	2	2	0	1	0	0	2	1	0	2	1
96	1	1	61	5	3	1	0	2	2	2	2	0	1	3	2	2	1	2	0	2	0	1	0	0	1	0	1	0	0	1	1	1	1	0	1	0	0	0	0	0	0	0	0	0	1	0	0	0	0
97	1	0	41	3	4	3	1	0	2	0	2	0	0	3	2	0	1	2	2	0	0	1	1	0	2	2	0	2	0	0	3	1	0	1	2	2	0	0	1	0	0	0	0	0	0	0	0	0	0
98	1	0	44	3	4	4	3	1	1	0	2	0	0	2	2	0	1	1	2	0	0	3	3	2	2	0	2	0	0	0	3	1	1	1	0	0	0	0	999	999	999	999	999	999	999	999	999	999	999
99	0	0	48	3	3	3	1	2	2	2	3	0	0	0	0	1	1	2	0	0	0	1	0	0	2	0	0	1	0	0	0	0	0	1	2	0	0	0	2	0	0	2	0	0	0	0	0	0	0
100	0	0	24	1	3	2	0	2	2	0	2	0	0	2	1	0	2	1	0	0	0	999	999	999	999	999	999	999	999	999	999	999	999	999	999	999	999	999	3	0	0	2	2	2	3	1	0	0	1
101	0	0	37	2	3	2	0	1	1	0	2	0	0	2	1	1	1	0	1	1	0	999	999	999	999	999	999	999	999	999	999	999	999	999	999	999	999	999	999	999	999	999	999	999	999	999	999	999	999
102	1	0	34	2	3	3	0	2	2	2	3	1	1	4	3	2	1	2	0	0	0	3	3	0	2	1	2	3	1	2	3	1	2	1	2	0	0	0	1	3	0	1	1	2	2	1	0	2	1
103	1	1	66	5	4	3	3	0	2	2	3	0	1	2	2	0	1	1	0	0	0	2	2	0	0	0	0	2	0	0	0	0	0	0	2	0	0	0	3	0	0	1	0	0	0	0	0	1	0
104	0	0	61	5	4	1	2	0	0	1	3	2	1	4	0	0	1	2	1	0	0	999	999	999	999	999	999	999	999	999	999	999	999	999	999	999	999	999	999	999	999	999	999	999	999	999	999	999	999
105	0	1	35	2	3	2	2	2	1	0	2	0	1	2	1	1	1	1	1	0	0	1	1	0	1	2	0	2	0	1	1	2	1	2	2	0	0	0	1	2	1	2	1	1	3	0	1	3	1
106	1	0	48	3	3	3	2	0	2	0	2	0	0	1	1	0	1	2	0	0	0	3	2	2	2	2	2	2	0	0	2	2	1	1	2	0	0	0	2	3	1	2	2	0	2	0	0	2	0
107	0	0	49	3	3	2	2	0	0	0	2	0	0	4	2	1	2	2	0	0	0	4	3	3	0	0	0	2	0	0	3	2	0	1	2	0	0	0	2	3	0	0	0	0	2	0	1	2	2
108	1	1	41	3	3	2	1	0	0	0	4	0	0	4	1	2	2	1	0	2	0	0	0	0	0	0	0	0	0	0	0	0	0	0	1	0	0	0	0	0	0	0	0	0	0	0	0	0	0
109	0	0	62	5	2	2	2	0	0	0	2	0	0	3	1	0	0	1	2	0	0	1	2	0	2	2	0	2	0	0	3	2	1	1	2	0	0	0	2	0	0	2	0	0	2	0	0	2	0
110	1	1	43	3	3	0	3	2	0	1	3	0	0	2	2	2	1	0	0	2	0	1	1	0	0	0	0	2	0	0	1	0	2	0	0	0	0	0	0	0	0	0	0	0	0	0	0	0	0
111	1	0	60	4	4	3	4	0	0	0	3	1	1	0	0	1	2	2	0	0	0	999	999	999	999	999	999	999	999	999	999	999	999	999	999	999	999	999	999	999	999	999	999	999	999	999	999	999	999
112	0	0	62	5	3	1	3	2	1	0	2	1	0	2	3	2	2	2	0	0	0	1	1	0	2	2	0	3	0	0	2	2	0	2	2	0	0	0	2	0	1	0	0	0	2	0	0	2	2
113	0	1	42	3	3	2	3	0	0	1	2	0	0	2	2	0	1	1	0	0	0	1	1	1	1	0	1	0	0	0	0	0	0	1	1	0	0	0	0	0	0	0	0	0	2	0	0	2	2
114	0	0	46	3	2	3	3	0	1	2	2	0	1	2	2	0	1	2	0	0	0	3	2	2	0	0	1	3	0	0	1	1	1	1	1	0	0	0	1	3	0	0	2	2	0	0	0	0	0
115	1	1	65	5	3	3	2	0	0	2	2	0	0	3	0	0	0	1	0	0	0	3	4	0	0	2	2	0	0	0	2	1	0	0	0	1	1	0	2	4	0	0	2	2	0	0	0	2	0
116	0	0	70	5	3	4	3	2	2	2	2	0	0	3	2	0	1	1	0	0	0	4	4	3	1	0	0	3	0	0	2	2	2	2	2	2	0	0	999	999	999	999	999	999	999	999	999	999	999
117	1	0	48	3	4	3	3	2	1	2	4	2	1	2	3	1	2	2	0	0	0	2	2	1	2	2	2	3	0	1	3	2	2	2	2	0	2	0	999	999	999	999	999	999	999	999	999	999	999
118	0	1	41	3	3	4	3	2	2	2	2	0	1	2	2	2	2	2	0	0	0	3	3	3	2	2	2	2	0	0	4	2	1	1	2	0	0	0	3	3	2	2	0	2	0	0	1	0	0
119	1	0	46	3	3	2	2	2	2	0	2	0	1	1	0	1	2	1	0	0	0	2	2	2	2	1	2	2	0	0	2	1	0	1	1	0	0	0	1	1	0	2	2	0	0	0	0	1	1
120	1	0	46	3	4	3	4	2	2	2	4	0	1	3	2	2	1	2	0	0	0	3	4	3	2	2	2	4	0	1	3	2	2	2	2	2	0	0	999	999	999	999	999	999	999	999	999	999	999
121	0	0	38	2	3	1	0	2	0	0	4	1	1	3	3	0	1	2	0	0	0	999	999	999	999	999	999	999	999	999	999	999	999	999	999	999	999	999	999	999	999	999	999	999	999	999	999	999	999
122	0	1	43	3	4	3	3	2	2	1	4	1	0	0	0	0	1	2	0	0	0	3	2	3	2	2	1	4	1	0	2	2	0	1	1	0	0	0	4	4	3	2	2	2	3	1	0	2	0
123	1	1	61	5	3	3	3	0	2	2	4	1	0	4	0	0	2	2	0	0	0	3	2	0	0	0	2	2	0	0	1	0	0	0	2	0	0	0	0	0	0	0	0	0	0	0	0	0	0
125	0	0	57	4	4	3	0	0	0	0	4	1	0	2	2	2	1	1	0	0	0	3	2	3	0	0	0	3	1	0	3	3	2	2	2	0	0	0	999	999	999	999	999	999	999	999	999	999	999
126	1	1	73	6	4	4	3	0	0	0	4	2	1	3	2	1	2	1	0	2	0	4	4	3	999	999	999	999	999	999	999	999	999	999	999	999	999	999	999	999	999	999	999	999	999	999	999	999	999
127	0	0	52	4	3	2	3	2	1	1	3	0	1	1	0	2	0	2	0	0	0	999	999	999	999	999	999	999	999	999	999	999	999	999	999	999	999	999	0	0	0	0	2	0	1	0	0	2	0
128	0	0	40	2	3	4	3	2	2	2	4	0	0	3	3	0	1	2	0	1	0	999	999	999	999	999	999	999	999	999	999	999	999	999	999	999	999	999	999	999	999	999	999	999	999	999	999	999	999
129	1	0	33	2	3	2	2	2	2	0	2	0	0	1	0	1	1	2	0	0	0	2	0	0	1	2	2	0	0	0	0	2	2	1	2	0	0	0	999	999	999	999	999	999	999	999	999	999	999
130	1	0	51	4	3	4	3	2	0	0	4	1	0	3	2	2	1	2	0	0	0	3	4	1	2	1	2	3	0	0	3	2	2	1	2	0	0	0	3	3	3	2	0	0	2	0	0	1	1
131	0	0	44	3	3	4	3	1	0	0	4	1	0	3	1	2	0	2	0	0	0	999	999	999	999	999	999	999	999	999	999	999	999	999	999	999	999	999	4	3	3	0	2	0	2	1	0	3	2
132	0	1	55	4	4	4	3	2	2	2	4	2	2	4	3	2	2	2	0	1	0	2	2	3	2	2	2	4	0	2	0	0	2	2	2	0	2	0	999	999	999	999	999	999	999	999	999	999	999
133	1	1	54	4	3	3	2	1	1	2	3	0	0	3	2	2	1	2	0	2	0	3	2	3	2	2	2	3	1	0	3	2	2	2	2	2	2	0	4	3	3	2	2	2	3	2	0	3	2
134	0	1	29	1	2	2	2	2	1	2	2	1	1	3	1	0	2	0	0	0	0	999	999	999	999	999	999	999	999	999	999	999	999	999	999	999	999	999	999	999	999	999	999	999	999	999	999	999	999
135	1	1	61	5	3	1	2	0	0	0	4	0	0	3	0	1	1	2	0	0	0	999	999	999	999	999	999	999	999	999	999	999	999	999	999	999	999	999	999	999	999	999	999	999	999	999	999	999	999
136	1	1	59	4	2	0	0	2	0	2	3	1	1	2	1	1	2	2	0	2	0	2	0	0	2	1	2	2	0	0	2	2	1	1	2	0	1	0	1	0	0	0	1	2	1	0	0	1	0
137	0	1	57	4	4	2	3	1	0	1	2	0	0	2	0	2	0	2	0	0	0	4	2	3	2	0	2	4	0	2	2	0	1	0	2	0	0	0	3	2	2	2	2	2	2	0	0	2	0
138	0	1	44	3	3	3	3	1	0	2	2	0	1	3	2	1	2	1	0	0	0	999	999	999	999	999	999	999	999	999	999	999	999	999	999	999	999	999	999	999	999	999	999	999	999	999	999	999	999
8001	0	0	45	3	4	4	3	2	2	0	4	1	0	3	2	2	2	2	0	0	0	999	999	999	999	999	999	999	999	999	999	999	999	999	999	999	999	999	3	3	2	2	2	2	3	0	0	2	2
8002	0	1	54	4	4	3	2	2	0	0	3	0	1	1	0	1	2	2	0	1	0	4	3	3	1	1	0	4	0	2	4	3	2	2	1	0	2	1	3	3	2	0	2	0	3	0	1	1	0
8003	1	1	20	1	2	1	0	2	1	1	4	1	1	2	1	2	1	0	0	0	0	999	999	999	999	999	999	999	999	999	999	999	999	999	999	999	999	999	2	3	1	2	2	2	3	0	0	1	0
8004	1	0	63	5	2	3	0	2	2	1	2	0	2	2	0	1	0	2	0	0	0	2	3	0	2	2	0	3	0	0	3	0	1	2	2	0	0	0	3	3	2	2	2	0	4	0	2	3	0
8005	1	0	26	1	3	3	3	2	0	0	3	0	0	4	4	2	1	2	2	2	0	3	3	1	2	1	2	3	1	0	2	2	0	1	0	2	0	0	0	0	0	0	0	0	2	0	0	2	2
8006	1	0	42	3	2	1	4	2	2	0	2	0	0	1	1	2	1	1	0	0	0	999	999	999	999	999	999	999	999	999	999	999	999	999	999	999	999	999	999	999	999	999	999	999	999	999	999	999	999
8007	0	0	51	4	2	1	1	2	1	2	3	2	0	3	2	1	2	2	0	0	0	3	1	3	0	1	1	3	1	0	2	1	0	1	2	0	0	0	4	2	2	0	2	0	3	1	0	2	3
8008	1	1	84	7	3	2	4	0	0	1	2	1	1	1	1	1	1	2	0	0	0	999	999	999	999	999	999	999	999	999	999	999	999	999	999	999	999	999	999	999	999	999	999	999	999	999	999	999	999
8009	1	0	47	3	3	1	1	2	2	0	2	0	2	3	2	2	2	1	0	1	0	2	4	1	2	2	2	3	0	0	1	0	2	2	1	0	0	0	2	2	0	2	2	2	2	0	0	1	0
8010	1	0	60	4	3	2	2	2	0	0	2	0	0	2	1	1	1	2	0	0	0	4	4	3	0	1	0	3	0	0	2	0	1	0	2	0	0	0	2	1	2	2	0	0	0	0	1	2	0
8011	0	1	54	4	2	3	3	2	2	0	2	0	0	1	0	2	0	1	0	0	0	2	0	0	0	2	2	0	0	0	0	0	0	0	1	0	1	0	0	2	0	0	2	2	0	0	0	0	0
8012	0	0	37	2	2	3	0	2	0	0	2	0	1	4	3	0	0	2	0	0	0	0	3	0	2	0	0	0	0	1	3	3	1	1	2	0	0	0	2	3	0	1	1	0	1	0	0	2	2
8013	1	1	55	4	2	3	1	2	2	1	3	1	1	3	1	2	1	2	0	0	0	999	999	999	999	999	999	999	999	999	999	999	999	999	999	999	999	999	3	3	0	2	1	1	2	1	1	3	2
8014	0	1	56	4	3	3	2	0	2	0	3	0	0	2	0	0	2	2	0	0	0	1	2	1	0	2	0	0	0	0	1	0	0	2	2	0	0	0	2	2	2	2	2	0	2	0	0	2	2
8015	1	0	50	3	3	4	2	0	2	2	2	0	0	2	2	0	0	1	0	0	0	3	3	2	0	2	2	2	0	0	2	2	0	1	1	2	0	0	3	2	3	0	2	2	3	0	0	3	1
8016	0	1	71	6	3	2	2	0	0	2	2	0	0	0	1	0	1	0	2	0	0	999	999	999	999	999	999	999	999	999	999	999	999	999	999	999	999	999	2	4	0	0	0	0	0	0	0	2	2
8017	1	0	49	3	4	4	4	0	2	0	4	0	0	4	3	0	2	2	0	1	0	2	3	0	0	0	0	3	0	0	3	2	2	2	2	0	0	0	2	4	1	0	1	0	3	0	1	4	2
8018	1	1	47	3	3	3	0	0	0	0	2	0	0	4	1	0	1	2	0	0	0	2	0	1	0	0	0	1	0	0	2	1	0	1	0	0	0	0	2	0	0	2	0	0	2	0	0	2	1
8019	0	1	43	3	4	3	2	1	2	2	4	0	1	0	2	2	1	2	0	2	0	999	999	999	999	999	999	999	999	999	999	999	999	999	999	999	999	999	999	999	999	999	999	999	999	999	999	999	999
8020	1	1	46	3	3	3	0	1	0	0	2	0	1	4	2	1	1	2	0	0	0	3	4	1	0	0	0	2	0	2	2	0	2	1	1	0	2	0	2	0	0	0	1	0	2	0	2	3	2
8021	0	0	22	1	4	3	3	2	2	2	4	0	2	4	4	2	2	2	0	2	0	3	3	2	2	2	0	3	0	0	3	3	2	2	2	2	2	0	999	999	999	999	999	999	999	999	999	999	999
9001	0	1	34	2	2	1	2	2	0	1	3	1	0	3	1	1	1	1	0	0	0	2	1	1	2	2	2	3	0	0	1	1	1	1	2	0	0	0	1	2	0	1	1	0	2	0	0	1	1
9002	1	0	36	2	3	3	2	0	0	0	3	0	0	3	0	1	1	2	0	0	0	4	2	2	2	1	2	3	0	0	3	1	2	2	2	0	1	0	2	1	0	1	1	1	3	0	0	2	0
9003	1	0	27	1	3	0	3	0	0	2	3	1	0	3	0	1	1	0	0	0	0	3	2	2	2	2	0	4	0	0	1	3	2	1	1	0	0	0	4	2	2	2	1	2	3	2	1	2	0
9004	0	1	55	4	3	0	2	2	2	2	3	0	0	3	1	1	1	0	0	1	0	3	0	2	2	2	2	3	1	0	3	2	2	1	2	0	0	0	999	999	999	999	999	999	999	999	999	999	999
9006	0	0	39	2	3	3	1	2	1	0	3	1	0	0	0	1	1	1	0	0	0	3	2	1	1	2	1	3	0	0	2	1	0	1	1	0	0	0	3	2	1	1	1	0	4	1	0	1	0
9007	0	0	41	3	4	3	3	1	2	2	4	0	1	3	3	2	2	2	0	0	0	999	999	999	999	999	999	999	999	999	999	999	999	999	999	999	999	999	999	999	999	999	999	999	999	999	999	999	999
9008	1	0	58	4	4	2	2	1	2	1	2	1	1	2	0	0	2	0	0	0	0	2	3	1	1	1	1	3	1	0	3	1	1	1	0	0	0	0	3	3	0	0	0	0	3	1	0	2	1
9010	0	0	26	1	4	3	2	2	2	2	4	2	0	3	3	2	2	2	0	0	0	2	2	1	2	2	0	1	0	0	2	2	0	1	2	0	0	0	999	999	999	999	999	999	999	999	999	999	999
9011	0	0	57	4	3	2	2	2	0	0	3	1	1	3	0	0	1	0	0	0	0	4	1	2	2	0	0	4	0	0	3	1	0	2	2	0	0	0	4	0	3	2	1	0	2	0	0	1	1
9012	1	1	53	4	2	1	2	2	2	1	4	1	0	2	0	2	1	0	0	0	0	2	0	1	0	2	0	3	0	0	2	0	2	2	2	0	0	0	2	1	2	0	0	0	3	1	0	3	1
9013	1	0	29	1	2	1	1	0	0	0	3	0	1	3	1	2	1	1	0	0	0	0	0	0	2	0	0	0	0	0	1	0	0	1	0	0	0	0	2	1	1	0	2	1	2	0	0	1	1
9014	1	0	52	4	3	2	0	1	2	0	3	2	0	2	3	1	1	2	0	0	0	0	0	0	2	2	1	2	0	0	0	0	0	0	0	0	0	0	0	0	2	2	1	2	0	0	0	0	1
9015	0	0	55	4	3	2	2	0	2	0	4	1	0	2	2	2	2	2	0	0	0	4	2	2	0	2	2	3	1	0	3	3	2	2	2	1	0	0	3	3	2	0	2	1	3	0	0	3	2
9016	0	1	38	2	4	2	1	2	2	0	4	2	0	3	2	1	1	2	0	0	0	3	3	1	2	1	0	4	1	0	3	2	0	2	2	0	0	0	3	2	1	2	0	0	3	2	0	2	2
9018	1	0	34	2	3	2	0	2	1	0	3	1	0	2	1	0	2	2	0	0	0	999	999	999	999	999	999	999	999	999	999	999	999	999	999	999	999	999	999	999	999	999	999	999	999	999	999	999	999
9019	1	0	54	4	2	3	2	2	1	0	3	0	0	2	1	2	2	1	0	0	0	1	1	0	0	0	0	2	0	1	1	0	1	1	0	0	0	0	0	0	0	2	0	0	0	0	0	1	0
9020	0	0	44	3	3	3	0	2	0	0	3	1	0	2	2	1	2	2	0	0	0	3	2	2	0	2	1	3	0	0	3	2	0	1	2	0	0	0	999	999	999	999	999	999	999	999	999	999	999
9021	1	1	45	3	3	2	2	0	2	2	3	0	0	3	1	1	1	1	0	0	0	3	2	1	0	2	0	3	0	0	2	1	2	1	2	0	0	0	1	4	1	2	1	2	2	0	0	3	2
9022	1	0	46	3	3	1	3	2	2	2	3	2	0	3	2	0	2	0	0	0	0	3	2	3	1	1	2	2	0	0	1	1	1	1	2	0	0	0	3	2	3	1	0	1	1	0	0	1	1
9023	0	0	44	3	3	2	0	0	0	0	3	1	0	3	0	1	1	2	0	0	0	3	2	0	1	0	0	3	0	0	2	0	1	1	2	0	0	0	3	2	0	2	0	0	2	0	0	2	1
9024	1	0	47	3	4	2	2	2	2	0	3	0	1	3	2	0	1	0	0	0	0	0	3	2	2	2	2	3	0	0	2	2	0	1	1	0	0	0	0	0	0	0	0	0	0	0	0	1	1
9025	0	0	29	1	3	1	0	2	2	1	2	0	1	2	2	1	1	2	0	0	0	1	0	0	0	0	0	0	0	0	1	1	0	1	0	0	0	0	999	999	999	999	999	999	999	999	999	999	999
9026	0	0	49	3	2	2	2	1	0	2	3	2	0	2	2	0	2	2	0	0	0	3	2	2	1	1	1	3	1	0	2	1	1	2	1	0	0	0	2	2	3	1	2	2	2	0	0	2	1
9027	1	0	32	2	4	3	3	2	1	2	4	1	0	3	3	0	1	2	0	0	0	3	3	0	2	0	0	4	1	0	3	3	1	2	1	2	0	0	999	999	999	999	999	999	999	999	999	999	999
9028	1	0	45	3	4	3	2	1	2	1	4	1	0	3	3	2	2	1	0	0	0	4	3	2	2	2	0	4	1	0	2	1	1	1	2	0	0	0	3	4	3	1	0	0	3	0	0	2	1
9029	0	0	34	2	4	2	2	2	2	2	4	2	0	3	2	2	2	2	2	0	0	999	999	999	999	999	999	999	999	999	999	999	999	999	999	999	999	999	999	999	999	999	999	999	999	999	999	999	999
9030	0	0	36	2	3	1	0	2	1	0	3	0	0	2	1	2	1	2	0	0	0	2	2	0	2	0	0	2	0	0	1	0	0	1	1	0	0	0	999	999	999	999	999	999	999	999	999	999	999
9031	0	0	41	3	4	3	2	0	2	2	2	0	1	2	3	0	1	2	1	0	0	999	999	999	999	999	999	999	999	999	999	999	999	999	999	999	999	999	999	999	999	999	999	999	999	999	999	999	999
9033	1	1	46	3	2	2	0	2	2	0	3	0	1	2	1	0	1	1	1	0	0	999	999	999	999	999	999	999	999	999	999	999	999	999	999	999	999	999	2	2	0	2	2	0	3	0	0	1	1
[truncated: 6 more columns]
